# Supplementary material for: Causal association between low vitamin D and polycystic ovary syndrome: a bidirectional mendelian randomization study
Source: J Ovarian Res. 2024 May 7;17:95. doi: 10.1186/s13048-024-01420-5 (PMC11077756; doi:10.1186/s13048-024-01420-5)
Supplement: Supplementary file 1 — Additional file 1: Table S1. STROBE-MR Checklist; Table S2. Key characteristics of participating studies; Table S3. GWAS significant SNPs used as genetic instruments for VD level on PCOS; Table S4. GWAS significant SNPs used as genetic instruments for PCOS on VD level; Table S5. GWAS significant SNPs used as genetic instruments for VD level on BT; Table S6. GWAS significant SNPs used as genetic instruments for BT on PCOS; Table S7. GWAS significant SNPs used as genetic instruments for BT and VD level on PCOS; Table S8. Heterogeneity and directional pleiotropy test using MR-Egger intercepts; Table S9. Potentially relevant genes corresponding to IVs associated with VD and PCOS; Table S10. Potentially relevant genes corresponding to IVs associated with VD and PCOS; Table S11. GO and KEGG enrichment analysis for potentially relevant genes related to VD and PCOS; Table S12. GO and KEGG enrichment analysis for potentially relevant genes related to VD and BT; Figure S1. Scatter plot of the MR estimates for the association of VD level with PCOS; Figure S2. Funnel plot reveals overall heterogeneity of the impact of VD on PCOS; Figure S3. Leave-one-out analysis of the impact of the VD on PCOS. [file 13048_2024_1420_MOESM1_ESM.zip › Table S1-12.xlsx]

## Sheet: Table S1
Table S1 The STROBE-MR Checklist. (Skrivankova et al., 2021)
Item No.	Section	Checklist item	Manuscript section and paragraph
Title and abstract
1	Title and abstract	Indicate mendelian randomization (MR) as the study’s design in the title and/or the abstract if that is a main purpose of the study.	Title and abstract
Introduction
2	Background	Explain the scientific background and rationale for the reported study. What is the exposure? Is a potential causal relationship between exposure and outcome plausible? Justify why MR is a helpful method to address the study question.	Introduction, paragraphs 3-4
3	Objectives	State specific objectives clearly, including prespecified causal hypotheses (if any). State that MR is a method that, under specific assumptions, intends to estimate causal effects.	Introduction, paragraph 3-4
Methods
4	Study design and data sources	Present key elements of the study design early in the article. Consider including a table listing sources of data for all phases of the study. For each data source contributing to the analysis, describe the following:	Materials and methods; Figure 1
	a	Setting: Describe the study design and the underlying population, if possible. Describe the setting, locations, and relevant dates, including periods of recruitment, exposure, follow-up, and data collection, when available.	Methods, "Study design" section
	b	Participants: Report the eligibility criteria and the sources and methods of selection of participants. Report the sample size and whether any power or sample size calculations were carried out prior to the main analysis.	Methods, "Data Sources and IVs selection"; Table 1
	c	Describe measurement, quality control, and selection of genetic variants.	Methods, "Data Sources and IVs selection" section
	d	For each exposure, outcome, and other relevant variables, describe methods of assessment and diagnostic criteria for diseases.	Methods, "Data Sources and IVs selection" section
	e	Provide details of ethics committee approval and participant informed consent, if relevant.	N/A
5	Assumptions	Explicitly state the 3 core instrumental variable (IV) assumptions for the main analysis (relevance, independence, and exclusion restriction), as well assumptions for any additional or sensitivity analysis.	Methods, "Study design" sections; Figure 1
6	Statistical methods: main analysis	Describe statistical methods and statistics used.	Methods, "Statistical analysis" sections
	a	Describe how quantitative variables were handled in the analyses (ie, scale, units, model).	Methods, "Statistical analysis" sections
	b	Describe how genetic variants were handled in the analyses and, if applicable, how their weights were selected.	Methods, "Statistical analysis" sections
	c	Describe the MR estimator (eg, 2-stage least squares, Wald ratio) and related statistics. Detail the included covariates and, in case of 2-sample MR, whether the same covariate set was used for adjustment in the 2 samples.	Methods, "Statistical analysis" sections
	d	Explain how missing data were addressed.	N/A
	e	If applicable, indicate how multiple testing was addressed.	N/A
7	Assessment of assumptions	Describe any methods or prior knowledge used to assess the assumptions or justify their validity.	Methods, "Statistical analysis" sections
8	Sensitivity analyses and additional analyses	Describe any sensitivity analyses or additional analyses performed (eg, comparison of effect estimates from different approaches, independent replication, bias analytic techniques, validation of instruments, simulations).	Methods, "Statistical analysis" sections
9	Software and preregistration
	a	Name statistical software and package(s), including version and settings used.	Methods, "Statistical analysis" sections
	b	State whether the study protocol and details were preregistered (as well as when and where).	N/A
Results
10	Descriptive data
	a	Report the numbers of individuals at each stage of included studies and reasons for exclusion. Consider use of a flow diagram.	Methods, "Data Sources and IVs selection" section
	b	Report summary statistics for phenotypic exposure(s), outcome(s), and other relevant variables (eg, means, SDs, proportions).	Methods, "Data Sources and IVs selection" section;Table S2-6
	c	If the data sources include meta-analyses of previous studies, provide the assessments of heterogeneity across these studies.	N/A
	d	For 2-sample MR: i. Provide justification of the similarity of the genetic variant–exposure associations between the exposure and outcome samples. ii. Provide information on the number of individuals who overlap between the exposure and outcome studies.	Results, "Mendelian randomization study" section
11	Main results
	a	Report the associations between genetic variant and exposure and between genetic variant and outcome, preferably on an interpretable scale.	Supplementary Table 2-6
	b	Report MR estimates of the relationship between exposure and outcome and the measures of uncertainty from the MR analysis, on an interpretable scale, such as odds ratio or relative risk per SD difference.	Results, "Mendelian randomization study" section
	c	If relevant, consider translating estimates of relative risk into absolute risk for a meaningful time period.	N/A
	d	Consider plots to visualize results (eg, forest plot, scatterplot of associations between genetic variants and outcome vs between genetic variants and exposure).	Figure S1, S2, and S3
12	Assessment of assumptions
	a	Report the assessment of the validity of the assumptions.	Results, "Mendelian randomization study" section
	b	Report any additional statistics (eg, assessments of heterogeneity across genetic variants, such as I2, Q statistic, or E-value).	Results, "Mendelian randomization study" section
13	Sensitivity analyses and additional analyses
	a	Report any sensitivity analyses to assess the robustness of the main results to violations of the assumptions.	Results, "Mendelian randomization study" section
	b	Report results from other sensitivity analyses or additional analyses.	Results, "Mendelian randomization study" section
	c	Report any assessment of the direction of the causal relationship (eg, bidirectional MR).	N/A
	d	When relevant, report and compare with estimates from non-MR analyses.	N/A
	e	Consider additional plots to visualize results (eg, leave-one-out analyses).	N/A
Discussion
14	Key results	Summarize key results with reference to study objectives.	Discussion, paragraph 1
15	Limitations	Discuss limitations of the study, taking into account the validity of the IV assumptions, other sources of potential bias, and imprecision. Discuss both direction and magnitude of any potential bias and any efforts to address them.	Discussion, paragraph 7
16	Interpretation
	a	Meaning: Give a cautious overall interpretation of results in the context of their limitations and in comparison with other studies.	Discussion, paragraph 2-3
	b	Mechanism: Discuss underlying biological mechanisms that could drive a potential causal relationship between the investigated exposure and the outcome, and whether the gene-environment equivalence assumption is reasonable. Use causal language carefully, clarifying that IV estimates may provide causal effects only under certain assumptions.	Discussion, paragraph 2-3
	c	Clinical relevance: Discuss whether the results have clinical or public policy relevance, and to what extent they inform effect sizes of possible interventions.	Conclusions
17	Generalizability	Discuss the generalizability of the study results (a) to other populations, (b) across other exposure periods/timings, and (c) across other levels of exposure.	Discussion, paragraph 7
Other Information
18	Funding	Describe sources of funding and the role of funders in the present study and, if applicable, sources of funding for the databases and original study or studies on which the present study is based.	Funding section
19	Data and data sharing	Provide the data used to perform all analyses or report where and how the data can be accessed, and reference these sources in the article. Provide the statistical code needed to reproduce the results in the article or report whether the code is publicly accessible and, if so, where.	Data availability section
20	Conflicts of interest	All authors should declare all potential conflicts of interest.	Disclosures section

## Sheet: Table S2
Table S2 Key characteristics of participating studies.
Study	Type	No. of Participants	Case definition / measurement	Unit	Transformation	Sex (% Female)	Age (SD)	Ancestry	Source
Vitamin D
Fasting insulin GWAS	Continuous phenotype	417580	Blood sample	nmol/L	Inverse normal transformation of rank	NA	NA	European	Revez et al. 2021
PCOS
FinnGen PCOS GWAS	Cases	797	Women diagnosed with ICD-10 code E28.2, ICD-9 code 256.4, or ICD-8 code 256.90	NA	Log odds	1	NA	European	Tyrmi et al. 2022; FinnGen study (data freeze release 6); Estonian Biobank (150K data freeze)
	Controls	140558	Other women without PCOS in the FinnGen study			1	NA
Estonian Biobank PCOS GWAS	Cases	2812	Women diagnosed with ICD-10 code E28.2			1	NA	European
	Controls	89230	Other women without PCOS in the Estonian Biobank			1	NA
Sex hormones
UK Biobank bioavailable testosterone GWAS	Continuous phenotype	180386	Blood sample	nmol/L	Natural log	1	NA	European	UK Biobank
Glycemic-related traits
Fasting insulin GWAS	Continuous phenotype	151013	Blood sample	pmol/L	natural log	NA	NA	European	Chen et al. 2021 (MAGIC)
Fasting glucose GWAS	Continuous phenotype	357580	Blood sample	mmol/L	natural log	NA	NA		Mbatchou et al. 2021
Obesity-related traits
Body mass index GWAS	Continuous phenotype	681275	Anthropometric	kg/m2	NA	NA	NA	European	Yengo et al. 2018 (GIANT）
"NA" indicates the sex and age information of the participants were not applicable/available in the original GWASs.
Abbreviations: GWAS, genome-wide association study; ICD, International Classification of Diseases; PCOS, polycystic ovary syndrome; SD, standard deviation.

## Sheet: Table S3
Table S3 GWAS significant SNPs used as genetic instruments for VD level on PCOS.
SNP	CHR	Position	EA	OA	EAF	Beta	SE	P value	F statistics
rs1038165	12	68665940	T	C	0.583356	0.0113988	0.00199136	1.04e-08	502.167
rs1047891	2	211540507	A	C	0.315755	-0.0121147	0.00211218	9.71e-09	473.442
rs10832262	11	14456123	T	C	0.366058	-0.0593458	0.00207118	1.47e-180	482.814
rs10859995	12	96375682	C	T	0.58262	-0.0402233	0.00199365	1.6e-90	501.59
rs11076175	16	57006378	G	A	0.178375	0.0226575	0.00257221	1.27e-18	388.769
rs11122456	1	230305966	G	A	0.615358	0.0117437	0.00203513	7.9e-09	491.367
rs11127186	2	28881407	C	T	0.495785	0.0110975	0.00200676	3.2e-08	498.313
rs113209890	4	73236243	T	C	0.102952	-0.0497551	0.00322844	1.37e-53	309.746
rs11458206	3	125125159	G	T	0.272081	0.0130731	0.00223739	5.13e-09	446.947
rs11542462	16	82033810	A	G	0.134348	-0.023686	0.00287903	1.92e-16	347.338
rs11732896	4	88287993	A	G	0.298807	-0.015001	0.00214451	2.65e-12	466.305
rs117592720	11	14980137	C	T	0.026075	0.0595755	0.00619581	6.88e-22	161.399
rs117862422	11	13210063	C	T	0.013588	-0.0494179	0.00852184	6.67e-09	117.345
rs12056768	8	116988527	G	T	0.582891	-0.0216054	0.0019971	2.82e-27	500.724
rs12123821	1	152179152	T	C	0.047541	0.0771345	0.00461368	9.58e-63	216.746
rs12317268	12	21352541	G	A	0.150996	-0.0192946	0.00274768	2.18e-12	363.942
rs12462826	19	11955767	A	G	0.368713	-0.0126821	0.00205271	6.48e-10	487.159
rs1260326	2	27730940	C	T	0.606551	0.0205984	0.00200946	1.17e-24	497.644
rs12775091	10	91524012	T	C	0.214434	0.0144101	0.0023928	1.72e-09	417.918
rs12949853	17	7570878	A	G	0.806726	0.0140123	0.00253969	3.44e-08	393.747
rs13137398	4	71822905	T	A	0.065213	0.0285187	0.00397537	7.29e-13	251.548
rs13284054	9	107669073	C	T	0.117755	0.0178056	0.00309215	8.5e-09	323.398
rs140589749	4	69918624	T	G	0.174309	-0.0237639	0.00258863	4.31e-20	386.303
rs141509989	11	71039561	T	C	0.01725	-0.0754745	0.00756174	1.84e-23	132.244
rs142158911	19	11190534	A	G	0.114629	0.0271723	0.00310352	2.04e-18	322.213
rs143069752	6	40962537	A	T	0.067349	0.0217956	0.00393642	3.08e-08	254.037
rs143488652	11	13508611	G	A	0.013389	-0.053129	0.0085687	5.63e-10	116.703
rs146128209	11	14683683	G	A	0.070861	-0.0454526	0.00383908	2.44e-32	260.478
rs1532085	15	58683366	G	A	0.61488	0.0244182	0.00201851	1.09e-33	495.413
rs17144574	7	21563471	C	T	0.233706	-0.0155547	0.00234316	3.17e-11	426.772
rs1792287	11	71057911	G	A	0.264899	0.0216696	0.0022357	3.24e-22	447.285
rs1800588	15	58723675	T	C	0.215208	-0.0308346	0.00238954	4.27e-38	418.489
rs182244780	11	14385531	A	G	0.013019	-0.327143	0.00866396	1e-200	115.42
rs1858889	7	107117447	C	A	0.501533	0.0113162	0.00196649	8.69e-09	508.518
rs189407772	4	100146674	G	A	0.022692	0.0487923	0.00663096	1.86e-13	150.807
rs1966478	5	118627319	C	T	0.692961	-0.0120618	0.00213717	1.66e-08	467.906
rs2012736	2	234622379	A	C	0.080848	-0.0455066	0.00361616	2.58e-36	276.535
rs2037511	18	61366207	A	G	0.165978	0.0168582	0.00264423	1.82e-10	378.18
rs2074735	22	31535872	C	G	0.064056	0.0275007	0.00401718	7.61e-12	248.93
rs212100	19	48376995	C	T	0.835997	-0.0602544	0.00265433	4.44e-114	376.741
rs2123930	15	100231033	A	G	0.279361	-0.0128227	0.00220082	5.67e-09	454.374
rs2131925	1	63025942	T	G	0.643589	-0.0211261	0.00205682	9.5e-25	486.185
rs2207132	20	39142516	A	G	0.03289	-0.0337287	0.00550346	8.86e-10	181.703
rs2229742	21	16339172	C	G	0.103467	-0.0240457	0.00322702	9.24e-14	309.882
rs2248551	6	131924689	A	G	0.165181	-0.0203669	0.00264676	1.41e-14	377.819
rs2346264	7	133536351	C	A	0.782699	-0.0142533	0.00240377	3.04e-09	416.011
rs2528378	7	43972379	A	G	0.382199	-0.0115042	0.00203618	1.61e-08	491.113
rs2585442	20	52737123	G	C	0.240657	0.0342225	0.00234523	3.14e-48	426.395
rs2616279	20	52743897	T	C	0.151773	-0.0219869	0.00274444	1.13e-15	364.371
rs2659007	17	79217478	A	G	0.450974	0.0108729	0.00199379	4.94e-08	501.555
rs2710647	2	63213970	C	T	0.551254	-0.0114257	0.00197979	7.87e-09	505.102
rs2756119	14	104001517	A	G	0.383266	0.0119439	0.00204548	5.25e-09	488.88
rs28437159	4	72592907	T	C	0.154136	0.0556733	0.00272982	1.87e-92	366.323
rs2847500	11	120114421	A	G	0.123505	-0.0215664	0.0029873	5.22e-13	334.749
rs2952289	17	66464414	T	C	0.798034	0.0159269	0.00245912	9.38e-11	406.648
rs34284484	13	55710231	G	T	0.285596	-0.0123889	0.00217365	1.2e-08	460.053
rs34726834	8	25889606	T	C	0.252025	0.0140817	0.00227693	6.23e-10	439.186
rs35285316	1	34691983	T	C	0.169882	0.0142702	0.00261502	4.84e-08	382.404
rs35408430	1	17560195	T	C	0.342171	-0.0207679	0.00207182	1.2e-23	482.665
rs35656734	6	32600153	T	C	0.258164	-0.0134259	0.00224433	2.2e-09	445.565
rs35846253	4	72472572	T	C	0.18663	-0.0615259	0.00253781	7.71e-130	394.039
rs3814995	19	36342212	T	C	0.31156	-0.0125186	0.00212131	3.6e-09	471.405
rs41563	7	104852654	A	G	0.349546	-0.0117682	0.00206352	1.18e-08	484.607
rs429358	19	45411941	C	T	0.15249	-0.0224955	0.00273228	1.82e-16	365.993
rs4364259	4	15892159	A	G	0.202159	0.0170115	0.00247268	6e-12	404.418
rs4418728	10	94839724	T	G	0.45168	0.0111594	0.00197359	1.56e-08	506.688
rs512083	1	46027355	C	T	0.460817	0.0120822	0.00197977	1.04e-09	505.107
rs532436	9	136149830	A	G	0.183796	-0.0155487	0.0025339	8.45e-10	394.647
rs55707527	1	41769113	T	G	0.219886	0.0151777	0.00238396	1.93e-10	419.468
rs57459725	8	61312205	G	C	0.132913	-0.0160184	0.00290215	3.4e-08	344.57
rs5770982	22	50865434	G	A	0.321887	-0.0115405	0.00210199	4.01e-08	475.737
rs58387006	2	32579999	C	A	0.221848	-0.0134417	0.00236697	1.36e-08	422.479
rs6123359	20	52714706	G	A	0.102231	0.0318488	0.00327003	2.04e-22	305.806
rs61755579	14	50655307	T	C	0.030238	-0.0345328	0.00572908	1.66e-09	174.547
rs61816766	1	152319572	C	T	0.029091	0.0850552	0.00587815	1.88e-47	170.121
rs62012775	15	63871274	T	A	0.175934	-0.0154789	0.00258248	2.05e-09	387.223
rs62115743	19	51514874	T	C	0.081513	0.0260995	0.003624	5.94e-13	275.937
rs6547409	2	21190209	T	C	0.049758	0.0279995	0.00453414	6.61e-10	220.548
rs656095	11	75445338	G	A	0.169566	0.0164027	0.00262954	4.44e-10	380.293
rs6671730	1	2339139	A	G	0.434289	-0.012663	0.00198382	1.73e-10	504.076
rs6724965	2	101440151	G	A	0.171461	-0.0164317	0.00260438	2.8e-10	383.967
rs6782190	3	85639672	A	G	0.647503	-0.0189106	0.00205644	3.72e-20	486.275
rs6837680	4	72735403	T	A	0.656953	0.0741189	0.00207813	1e-200	481.2
rs7244811	18	47156730	A	G	0.772569	-0.0148111	0.00237512	4.49e-10	421.029
rs72834856	6	22801858	G	T	0.072057	-0.0251376	0.00379985	3.71e-11	263.167
rs73325382	20	62468584	A	G	0.063483	0.0226809	0.00402703	1.78e-08	248.321
rs73413596	12	111582630	C	T	0.073872	0.0220388	0.00377481	5.27e-09	264.913
rs736894	11	71152258	T	C	0.182534	-0.0978201	0.00254689	1e-200	392.634
rs7528419	1	109817192	G	A	0.224695	0.019866	0.00235556	3.35e-17	424.525
rs7569755	2	118648261	A	G	0.290628	0.0135962	0.00218248	4.67e-10	458.192
rs77960347	18	47109955	G	A	0.013134	-0.0503899	0.00862193	5.08e-09	115.983
rs78649910	4	3482213	A	T	0.106174	-0.019983	0.00320891	4.74e-10	311.631
rs8018720	14	39556185	C	G	0.823309	-0.0299593	0.0025742	2.63e-31	388.468
rs804281	8	11611865	G	A	0.583598	0.0161836	0.00199452	4.9e-16	501.371
rs8091117	18	28919794	A	C	0.065264	-0.0241938	0.0039757	1.16e-09	251.527
rs867772	1	220972343	G	A	0.684467	-0.0147054	0.00212274	4.28e-12	471.087
rs9325107	5	148016857	T	G	0.441867	0.0112253	0.00199975	1.98e-08	500.06
rs9409266	9	125745042	A	G	0.861121	-0.0176099	0.0028427	5.84e-10	351.777
rs9476310	6	57767576	T	C	0.511339	0.0108729	0.00197437	3.65e-08	506.488
rs964184	11	116648917	C	G	0.868375	0.0414009	0.00290504	4.39e-46	344.228
rs9861009	3	141654685	C	T	0.727544	0.0139778	0.00222312	3.23e-10	449.816
Abbreviations: CHR, chromosome; EA, effect allele; EAF, effect allele frequency; OA, other allele; SE, standard error; SNP, single nucleotide polymorphism; VD, vitamin D; PCOS, polycystic ovary syndrome.

## Sheet: Table S4 
Table S4 GWAS significant SNPs used as genetic instruments for PCOS on VD level.
SNP	CHR	Position	EA	OA	EAF	Beta	SE	P value	F statistics
rs1038165	11	113952497	G	A	0.163951	-0.2057	0.0359	9.81093e-09	27.8548
rs9861009	9	126535553	C	T	0.060075	0.3397	0.0487	2.94781e-12	20.5336
Abbreviations: CHR, chromosome; EA, effect allele; EAF, effect allele frequency; OA, other allele; SE, standard error; SNP, single nucleotide polymorphism; VD, vitamin D; PCOS, polycystic ovary syndrome.

## Sheet: Table S5
Table S5 GWAS significant SNPs used as genetic instruments for VD level on BT levels.
SNP	CHR	Position	EA	OA	EAF	Beta	SE	P value	F statistics
rs1038165	12	68665940	T	C	0.583356	0.0113988	0.00199136	1.04e-08	502.167
rs1047891	2	211540507	A	C	0.315755	-0.0121147	0.00211218	9.71e-09	482.814
rs10832262	11	14456123	T	C	0.366058	-0.0593458	0.00207118	1.47e-180	501.59
rs10859995	12	96375682	C	T	0.58262	-0.0402233	0.00199365	1.6e-90	451.267
rs11076175	16	57006378	G	A	0.178375	0.0226575	0.00257221	1.27e-18	388.769
rs11122456	1	230305966	G	A	0.615358	0.0117437	0.00203513	7.9e-09	491.367
rs11127186	2	28881407	C	T	0.495785	0.0110975	0.00200676	3.2e-08	498.313
rs113209890	4	73236243	T	C	0.102952	-0.0497551	0.00322844	1.37e-53	309.746
rs11458206	3	125125159	G	T	0.272081	0.0130731	0.00223739	5.13e-09	446.947
rs11542462	16	82033810	A	G	0.134348	-0.023686	0.00287903	1.92e-16	347.338
rs11732896	4	88287993	A	G	0.298807	-0.015001	0.00214451	2.65e-12	466.305
rs117592720	11	14980137	C	T	0.026075	0.0595755	0.00619581	6.88e-22	117.345
rs117862422	11	13210063	C	T	0.013588	-0.0494179	0.00852184	6.67e-09	500.724
rs12056768	8	116988527	G	T	0.582891	-0.0216054	0.0019971	2.82e-27	216.746
rs12123821	1	152179152	T	C	0.047541	0.0771345	0.00461368	9.58e-63	497.644
rs12317268	12	21352541	G	A	0.150996	-0.0192946	0.00274768	2.18e-12	251.548
rs12462826	19	11955767	A	G	0.368713	-0.0126821	0.00205271	6.48e-10	323.398
rs1260326	2	27730940	C	T	0.606551	0.0205984	0.00200946	1.17e-24	449.927
rs12775091	10	91524012	T	C	0.214434	0.0144101	0.0023928	1.72e-09	132.244
rs12949853	17	7570878	A	G	0.806726	0.0140123	0.00253969	3.44e-08	322.213
rs13137398	4	71822905	T	A	0.065213	0.0285187	0.00397537	7.29e-13	254.037
rs13284054	9	107669073	C	T	0.117755	0.0178056	0.00309215	8.5e-09	260.478
rs140589749	4	69918624	T	G	0.174309	-0.0237639	0.00258863	4.31e-20	426.772
rs141509989	11	71039561	T	C	0.01725	-0.0754745	0.00756174	1.84e-23	447.285
rs142158911	19	11190534	A	G	0.114629	0.0271723	0.00310352	2.04e-18	418.489
rs143069752	6	40962537	A	T	0.067349	0.0217956	0.00393642	3.08e-08	115.42
rs143488652	11	13508611	G	A	0.013389	-0.053129	0.0085687	5.63e-10	508.518
rs146128209	11	14683683	G	A	0.070861	-0.0454526	0.00383908	2.44e-32	150.807
rs1532085	15	58683366	G	A	0.61488	0.0244182	0.00201851	1.09e-33	467.906
rs17144574	7	21563471	C	T	0.233706	-0.0155547	0.00234316	3.17e-11	378.18
rs1792287	11	71057911	G	A	0.264899	0.0216696	0.0022357	3.24e-22	248.93
rs1800588	15	58723675	T	C	0.215208	-0.0308346	0.00238954	4.27e-38	376.741
rs182244780	11	14385531	A	G	0.013019	-0.327143	0.00866396	1e-200	454.374
rs1858889	7	107117447	C	A	0.501533	0.0113162	0.00196649	8.69e-09	486.185
rs189407772	4	100146674	G	A	0.022692	0.0487923	0.00663096	1.86e-13	181.703
rs1966478	5	118627319	C	T	0.692961	-0.0120618	0.00213717	1.66e-08	309.882
rs2012736	2	234622379	A	C	0.080848	-0.0455066	0.00361616	2.58e-36	377.819
rs2037511	18	61366207	A	G	0.165978	0.0168582	0.00264423	1.82e-10	416.011
rs2074735	22	31535872	C	G	0.064056	0.0275007	0.00401718	7.61e-12	491.113
rs212100	19	48376995	C	T	0.835997	-0.0602544	0.00265433	4.44e-114	426.395
rs2123930	15	100231033	A	G	0.279361	-0.0128227	0.00220082	5.67e-09	364.371
rs2131925	1	63025942	T	G	0.643589	-0.0211261	0.00205682	9.5e-25	501.555
rs2207132	20	39142516	A	G	0.03289	-0.0337287	0.00550346	8.86e-10	505.102
rs2229742	21	16339172	C	G	0.103467	-0.0240457	0.00322702	9.24e-14	488.88
rs2248551	6	131924689	A	G	0.165181	-0.0203669	0.00264676	1.41e-14	366.323
rs2346264	7	133536351	C	A	0.782699	-0.0142533	0.00240377	3.04e-09	334.749
rs2528378	7	43972379	A	G	0.382199	-0.0115042	0.00203618	1.61e-08	406.648
rs2585442	20	52737123	G	C	0.240657	0.0342225	0.00234523	3.14e-48	460.053
rs2616279	20	52743897	T	C	0.151773	-0.0219869	0.00274444	1.13e-15	439.186
rs2659007	17	79217478	A	G	0.450974	0.0108729	0.00199379	4.94e-08	382.404
rs2710647	2	63213970	C	T	0.551254	-0.0114257	0.00197979	7.87e-09	482.665
rs2756119	14	104001517	A	G	0.383266	0.0119439	0.00204548	5.25e-09	445.565
rs28437159	4	72592907	T	C	0.154136	0.0556733	0.00272982	1.87e-92	394.039
rs2847500	11	120114421	A	G	0.123505	-0.0215664	0.0029873	5.22e-13	471.405
rs2952289	17	66464414	T	C	0.798034	0.0159269	0.00245912	9.38e-11	484.607
rs34284484	13	55710231	G	T	0.285596	-0.0123889	0.00217365	1.2e-08	404.418
rs34726834	8	25889606	T	C	0.252025	0.0140817	0.00227693	6.23e-10	506.688
rs35285316	1	34691983	T	C	0.169882	0.0142702	0.00261502	4.84e-08	505.107
rs35408430	1	17560195	T	C	0.342171	-0.0207679	0.00207182	1.2e-23	394.647
rs35656734	6	32600153	T	C	0.258164	-0.0134259	0.00224433	2.2e-09	419.468
rs35846253	4	72472572	T	C	0.18663	-0.0615259	0.00253781	7.71e-130	344.57
rs3814995	19	36342212	T	C	0.31156	-0.0125186	0.00212131	3.6e-09	475.737
rs41563	7	104852654	A	G	0.349546	-0.0117682	0.00206352	1.18e-08	422.479
rs429358	19	45411941	C	T	0.15249	-0.0224955	0.00273228	1.82e-16	305.806
rs4364259	4	15892159	A	G	0.202159	0.0170115	0.00247268	6e-12	174.547
rs4418728	10	94839724	T	G	0.45168	0.0111594	0.00197359	1.56e-08	170.121
rs512083	1	46027355	C	T	0.460817	0.0120822	0.00197977	1.04e-09	387.223
rs532436	9	136149830	A	G	0.183796	-0.0155487	0.0025339	8.45e-10	275.937
rs55707527	1	41769113	T	G	0.219886	0.0151777	0.00238396	1.93e-10	220.548
rs57459725	8	61312205	G	C	0.132913	-0.0160184	0.00290215	3.4e-08	380.293
rs5770982	22	50865434	G	A	0.321887	-0.0115405	0.00210199	4.01e-08	504.076
rs58387006	2	32579999	C	A	0.221848	-0.0134417	0.00236697	1.36e-08	383.967
rs6123359	20	52714706	G	A	0.102231	0.0318488	0.00327003	2.04e-22	486.275
rs61755579	14	50655307	T	C	0.030238	-0.0345328	0.00572908	1.66e-09	421.029
rs61816766	1	152319572	C	T	0.029091	0.0850552	0.00587815	1.88e-47	263.167
rs62012775	15	63871274	T	A	0.175934	-0.0154789	0.00258248	2.05e-09	264.913
rs62115743	19	51514874	T	C	0.081513	0.0260995	0.003624	5.94e-13	392.634
rs6547409	2	21190209	T	C	0.049758	0.0279995	0.00453414	6.61e-10	458.192
rs656095	11	75445338	G	A	0.169566	0.0164027	0.00262954	4.44e-10	115.983
rs6671730	1	2339139	A	G	0.434289	-0.012663	0.00198382	1.73e-10	311.631
rs6724965	2	101440151	G	A	0.171461	-0.0164317	0.00260438	2.8e-10	388.468
rs6782190	3	85639672	A	G	0.647503	-0.0189106	0.00205644	3.72e-20	251.527
rs6837680	4	72735403	T	A	0.656953	0.0741189	0.00207813	1e-200	471.087
rs7244811	18	47156730	A	G	0.772569	-0.0148111	0.00237512	4.49e-10	500.06
rs72834856	6	22801858	G	T	0.072057	-0.0251376	0.00379985	3.71e-11	351.777
rs73325382	20	62468584	A	G	0.063483	0.0226809	0.00402703	1.78e-08	506.488
rs73413596	12	111582630	C	T	0.073872	0.0220388	0.00377481	5.27e-09	344.228
rs736894	11	71152258	T	C	0.182534	-0.0978201	0.00254689	1e-200	449.816
Abbreviations: CHR, chromosome; EA, effect allele; EAF, effect allele frequency; OA, other allele; SE, standard error; SNP, single nucleotide polymorphism; VD, vitamin D; BT, bioavailable testosterone.

## Sheet: Table S6
Table S6 GWAS significant SNPs used as genetic instruments for BT on PCOS.
SNP	CHR	Position	EA	OA	EAF	Beta	SE	P value	F statistics
rs10168169	2	112375425	T	C	0.812834	0.0315388	0.00428392	1.8e-13	233.428
rs1050541	17	7560835	G	T	0.556141	-0.0510715	0.0033992	5.1e-51	294.184
rs10778215	12	103537266	A	T	0.471744	0.031568	0.00330469	1.3e-21	302.597
rs10778215	12	103537266	A	T	0.471744	0.031568	0.00330469	1.3e-21	302.597
rs10817260	9	114828332	T	C	0.189151	-0.0304854	0.00428817	1.2e-12	233.197
rs10925196	1	235258183	G	A	0.162748	-0.024532	0.0044901	4.7e-08	222.71
rs10988819	9	102182414	T	A	0.251047	-0.0213541	0.00384897	2.9e-08	259.807
rs1119209	5	76488311	T	C	0.349307	-0.0209684	0.00345766	1.3e-09	289.21
rs111984076	6	119611059	G	C	0.022929	-0.0633299	0.0112533	1.8e-08	88.8618
rs11235688	11	72947934	A	G	0.415541	-0.0216423	0.00334816	1e-10	298.668
rs112635299	14	94838142	T	G	0.020318	-0.101791	0.0116815	2.9e-18	85.6045
rs1134095	8	143954290	A	G	0.553466	-0.0261199	0.00330066	2.5e-15	302.966
rs114165349	1	27021913	C	G	0.023492	0.113801	0.010923	2e-25	91.5489
rs11621792	14	24871926	T	C	0.452584	0.029618	0.00333731	7e-19	299.639
rs11683263	2	62538681	C	T	0.512425	-0.0202728	0.00330826	8.9e-10	302.27
rs1171617	10	61467182	T	G	0.770068	0.0397079	0.00391092	3.2e-24	255.691
rs117327231	18	71916636	A	C	0.023796	0.133294	0.0107971	5.2e-35	92.6164
rs11774829	8	105978368	A	T	0.101734	0.0402262	0.00550287	2.7e-13	181.721
rs11856606	15	75925592	A	G	0.127107	-0.0362799	0.00496176	2.6e-13	201.539
rs11879227	19	46193351	G	A	0.183146	-0.0254213	0.00425261	2.3e-09	235.147
rs11892043	2	24990082	G	A	0.270814	-0.0247605	0.00369698	2.1e-11	270.488
rs1214759	6	43352980	G	A	0.678796	0.0249395	0.00352413	1.5e-12	283.755
rs12189146	5	35239886	A	G	0.050464	-0.041275	0.00751323	3.9e-08	133.097
rs12474344	2	178167261	G	C	0.569341	-0.021034	0.00332368	2.5e-10	300.868
rs12564492	1	168234645	A	G	0.702674	0.0216918	0.00359119	1.5e-09	278.456
rs12658172	5	124205385	C	G	0.156746	-0.04223	0.00458669	3.4e-20	218.02
rs12683780	9	16252807	C	A	0.330392	-0.0239569	0.00359721	2.7e-11	277.99
rs13022088	2	12567937	G	A	0.276609	0.0238104	0.0036887	1.1e-10	271.095
rs13150068	4	88203828	G	A	0.43498	0.0201889	0.00332332	1.2e-09	300.901
rs13153019	5	176782218	C	T	0.250534	0.0210857	0.00382266	3.5e-08	261.595
rs13229619	7	73030175	A	G	0.130818	0.0377839	0.00487041	8.6e-15	205.319
rs143851281	2	12312061	C	G	0.069975	-0.0370075	0.00645659	9.9e-09	154.879
rs1515098	2	227073854	T	C	0.680595	0.0220938	0.00351922	3.4e-10	284.151
rs168189	5	77974427	T	C	0.282453	0.0253209	0.00367695	5.7e-12	271.962
rs1688044	19	35552079	G	C	0.933368	-0.0393888	0.00659508	2.3e-09	151.627
rs17677724	5	128015370	T	C	0.164371	-0.0244682	0.00446519	4.3e-08	223.952
rs17698580	14	98546911	C	T	0.251199	0.0248786	0.00379101	5.3e-11	263.779
rs1898882	15	40655873	C	G	0.44435	0.0222389	0.00331435	1.9e-11	301.715
rs192287715	17	7261866	A	G	0.081215	0.0465734	0.00609341	2.1e-14	164.11
rs1989147	1	7909373	T	C	0.191549	-0.0296635	0.00420903	1.8e-12	237.582
rs2152318	1	179293511	T	C	0.248455	0.0425364	0.00380692	5.5e-29	262.677
rs2160348	2	64909166	C	T	0.735377	0.0378411	0.00374297	5e-24	267.165
rs2243612	10	122873944	C	T	0.121349	0.0360246	0.0050408	8.9e-13	198.379
rs2342307	3	195942487	G	A	0.614909	-0.0223424	0.00340929	5.6e-11	293.313
rs272607	8	81424801	G	T	0.289736	-0.0261681	0.00362601	5.3e-13	275.782
rs2801885	10	5048014	G	A	0.270178	-0.0225129	0.00373847	1.7e-09	267.486
rs28479712	15	40364263	G	A	0.351783	0.0353787	0.0034482	1.1e-24	290.003
rs2954111	12	122134415	C	T	0.360152	0.0202389	0.00342932	3.6e-09	291.6
rs34072207	4	69335293	G	T	0.234381	-0.0279643	0.00391387	9e-13	255.499
rs34156023	9	114646556	T	TC	0.566735	-0.0194954	0.00333443	5e-09	299.898
rs34503049	6	127151576	T	TG	0.564708	0.0212269	0.0033162	1.5e-10	301.547
rs34837212	1	51066797	ATG	A	0.433999	-0.0278006	0.00335568	1.2e-16	297.999
rs34931250	17	66879927	T	C	0.059143	-0.051779	0.00695976	1e-13	143.682
rs351370	1	113054659	T	C	0.588469	0.020678	0.00333627	5.7e-10	299.733
rs35339118	8	81655099	T	C	0.396964	-0.0195068	0.00339833	9.5e-09	294.259
rs36221133	6	31912523	C	T	0.013715	0.105578	0.014092	6.8e-14	70.9615
rs3786432	18	3813758	T	C	0.723623	0.0247059	0.00368778	2.1e-11	271.163
rs3809868	17	45750596	A	G	0.519459	-0.0329375	0.00328855	1.3e-23	304.082
rs387212	16	4136418	C	T	0.314445	-0.0207621	0.00352452	3.8e-09	283.723
rs40270	5	55804552	C	A	0.772364	0.0246087	0.00392038	3.4e-10	255.074
rs41301394	7	75612803	T	C	0.283541	0.0238838	0.00365316	6.2e-11	273.733
rs4149056	12	21331549	C	T	0.152792	0.0525632	0.00457129	1.3e-30	218.754
rs415441	6	119128633	T	C	0.771462	0.044568	0.00390829	4e-30	255.864
rs4245930	4	109038654	A	G	0.631749	-0.0193683	0.00340702	1.3e-08	293.508
rs4368453	3	156852141	T	C	0.304748	0.0229104	0.00360363	2e-10	277.495
rs4464040	15	79840557	T	C	0.148113	-0.0339158	0.00464611	2.9e-13	215.231
rs4506131	7	97913196	C	G	0.735954	-0.034343	0.00372556	3e-20	268.413
rs45446698	7	99332948	G	T	0.036466	-0.219201	0.00875686	2.8e-138	114.195
rs4565819	10	93646268	A	G	0.827087	-0.0273388	0.00436195	3.7e-10	229.253
rs4690098	4	3447156	T	C	0.235217	0.030404	0.00394621	1.3e-14	253.405
rs4712976	6	25842203	T	C	0.266623	-0.0246305	0.00370879	3.1e-11	269.627
rs4760254	12	57766392	C	G	0.239182	-0.0282403	0.00384307	2e-13	260.206
rs4764883	12	102806305	T	C	0.713147	0.0197965	0.00362974	4.9e-08	275.499
rs55714539	19	18207397	C	A	0.343227	0.0210915	0.00348819	1.5e-09	286.678
rs56196860	12	2908330	A	C	0.030573	-0.0643817	0.00953757	1.5e-11	104.847
rs56332871	15	96714816	A	C	0.275074	-0.0270916	0.00369765	2.4e-13	270.439
rs573833	3	10534247	C	T	0.534235	-0.0180552	0.00329658	4.3e-08	303.341
rs58072681	16	81590541	C	T	0.072362	0.0772926	0.00638949	1.1e-33	156.505
rs590097	2	111934107	G	T	0.649115	0.0446706	0.00344979	2.4e-38	289.87
rs6008259	22	46633782	A	G	0.177619	-0.0284517	0.00430882	4e-11	232.08
rs61237993	9	34130435	A	G	0.129228	0.0347395	0.00490616	1.4e-12	203.823
rs61856128	10	5063382	A	C	0.293043	-0.04269	0.00364316	1e-31	274.484
rs62223042	21	40683740	G	A	0.37576	0.0199552	0.00340524	4.6e-09	293.662
rs62263023	3	48260304	A	T	0.091085	0.0389507	0.00573598	1.1e-11	174.336
rs629042	13	22318506	C	G	0.611987	0.0407718	0.00338662	2.2e-33	295.276
rs6603979	1	92979354	G	A	0.793807	-0.029713	0.00404309	2e-13	247.333
rs6658835	1	218520995	G	A	0.267503	-0.0227204	0.00372822	1.1e-09	268.222
rs6684361	1	101737743	C	T	0.312222	0.0518862	0.00356414	5.2e-48	280.569
rs6788984	3	41107173	G	A	0.144022	-0.0280531	0.00471919	2.8e-09	211.898
rs6792725	3	24520283	G	A	0.691433	-0.0233073	0.00366925	2.1e-10	272.532
rs6865292	5	142792990	C	T	0.275939	0.0216135	0.00375101	8.3e-09	266.592
rs687339	3	135932359	T	C	0.772541	0.0447024	0.00393163	5.9e-30	254.345
rs6920820	6	30969938	G	C	0.012775	0.097518	0.0146024	2.4e-11	68.4811
rs6920820	6	30969938	G	C	0.012775	0.097518	0.0146024	2.4e-11	68.4811
rs6957987	7	98898149	G	A	0.099524	-0.0323792	0.00549106	3.7e-09	182.112
rs7047907	9	86368660	A	G	0.742815	0.03008	0.00377279	1.6e-15	265.053
rs7139079	12	121415293	A	G	0.590234	-0.026197	0.00335052	5.3e-15	298.458
rs727428	17	7537792	C	T	0.556817	-0.106423	0.00330963	1e-200	302.145
rs72785204	2	20420078	A	G	0.358755	0.0267937	0.00343438	6.1e-15	291.17
rs73324348	17	47455752	A	G	0.086819	-0.0741915	0.00581788	3e-37	171.882
rs7342537	14	21555063	G	A	0.01857	0.0691549	0.0122435	1.6e-08	81.6751
rs7395670	11	66119563	T	C	0.404539	-0.019848	0.00335832	3.4e-09	297.765
rs7464081	8	23403387	C	T	0.243751	0.0240802	0.00383768	3.5e-10	260.571
rs7633673	3	152084243	A	G	0.405101	-0.0195032	0.00334083	5.3e-09	299.323
rs78357146	17	64305051	G	A	0.030404	0.0689707	0.0095615	5.5e-13	104.585
rs7896518	10	65104500	G	A	0.430286	-0.036111	0.00335731	5.6e-27	297.854
rs80237154	11	62913772	G	C	0.066177	0.0639629	0.00668891	1.1e-21	149.5
rs8031605	15	53152770	C	G	0.103316	0.0361579	0.00542337	2.6e-11	184.385
rs8044524	16	81603771	A	G	0.600963	-0.0195707	0.00336669	6.1e-09	297.024
rs8093038	18	72036182	C	T	0.099979	-0.0350391	0.00551106	2e-10	181.451
rs8111359	19	10471462	T	C	0.093516	-0.0551388	0.00572707	6.1e-22	174.607
rs850293	11	123438118	C	A	0.112206	0.0418489	0.00524158	1.4e-15	190.78
rs9399469	6	144318529	A	T	0.623299	0.027	0.00341245	2.5e-15	293.041
rs9527	10	104623578	T	C	0.240143	-0.0306204	0.00385252	1.9e-15	259.567
rs9543004	13	73136378	C	T	0.374955	0.0202839	0.00342982	3.3e-09	291.557
rs9642092	7	137799323	T	C	0.793825	0.0329669	0.00407025	5.5e-16	245.682
rs9910990	17	7326404	C	T	0.07437	0.0471126	0.00626362	5.4e-14	159.65
rs9929088	16	29001460	C	A	0.69012	-0.0202966	0.00355644	1.1e-08	281.177
rs9987289	8	9183358	G	A	0.907809	-0.0380188	0.00567982	2.2e-11	176.06
Abbreviations: CHR, chromosome; EA, effect allele; EAF, effect allele frequency; OA, other allele; SE, standard error; SNP, single nucleotide polymorphism; BT, bioavailable testosterone; PCOS, polycystic ovary syndrome.

## Sheet: Table S7
Table S7 GWAS significant SNPs used as genetic instruments for BT and VD level on PCOS.
SNP	CHR	Position	EA	OA	EAF	Beta	SE	P value	F statistics
rs10168169	2	112375425	T	C	0.812834	0.0315388	0.00428392	1.80011e-13	233.428
rs1038165	12	68665940	T	C	0.583093	-0.000432545	0.00333046	0.9	300.255
rs1047891	2	211540507	A	C	0.316341	-0.0077882	0.00352449	0.0269998	283.726
rs10817260	9	114828332	T	C	0.189151	-0.0304854	0.00428817	1.20005e-12	233.197
rs10832262	11	14456123	T	C	0.369289	0.000879189	0.00342715	0.8	291.784
rs10859995	12	96375682	C	T	0.580793	0.0030679	0.00333907	0.36	299.481
rs10880925	12	38724709	C	T	0.537578	-0.00275885	0.0033154	0.41	301.619
rs10908469	1	155468732	C	A	0.270037	-0.00319478	0.00370192	0.39	270.127
rs10925196	1	235258183	G	A	0.162748	-0.024532	0.0044901	4.70002e-08	222.71
rs11031005	11	30226356	C	T	0.143719	0.0312499	0.0047068	3.19963e-11	212.456
rs11076175	16	57006378	G	A	0.178453	-0.00383866	0.00430319	0.37	232.383
rs11122456	1	230305966	G	A	0.613712	-0.00652106	0.00338631	0.0539995	295.303
rs11127186	2	28881407	C	T	0.495442	0.00465144	0.00331725	0.16	301.451
rs1119209	5	76488311	T	C	0.349307	-0.0209684	0.00345766	1.29999e-09	289.21
rs111984076	6	119611059	G	C	0.022929	-0.0633299	0.0112533	1.79999e-08	88.8618
rs112635299	14	94838142	T	G	0.020318	-0.101791	0.0116815	2.90001e-18	85.6045
rs113209890	4	73236243	T	C	0.101818	0.00982285	0.00542304	0.0700003	184.396
rs1134095	8	143954290	A	G	0.553466	-0.0261199	0.00330066	2.49977e-15	302.966
rs114165349	1	27021913	C	G	0.023492	0.113801	0.010923	1.99986e-25	91.5489
rs11542462	16	82033810	A	G	0.13404	0.00654344	0.00483537	0.18	206.807
rs11621792	14	24871926	T	C	0.452584	0.029618	0.00333731	7.00003e-19	299.639
rs11683263	2	62538681	C	T	0.512425	-0.0202728	0.00330826	8.9e-10	302.27
rs1171617	10	61467182	T	G	0.770068	0.0397079	0.00391092	3.19963e-24	255.691
rs117327231	18	71916636	A	C	0.023796	0.133294	0.0107971	5.19996e-35	92.6164
rs11732896	4	88287993	A	G	0.299078	0.010456	0.00358875	0.00359998	278.645
rs117592720	11	14980137	C	T	0.026567	0.00344085	0.0107087	0.75	93.381
rs11774829	8	105978368	A	T	0.101734	0.0402262	0.00550287	2.70023e-13	181.721
rs117862422	11	13210063	C	T	0.01527	0.0201708	0.0138971	0.15	71.9567
rs11856606	15	75925592	A	G	0.127107	-0.0362799	0.00496176	2.60016e-13	201.539
rs11879227	19	46193351	G	A	0.183146	-0.0254213	0.00425261	2.30001e-09	235.147
rs11892043	2	24990082	G	A	0.270814	-0.0247605	0.00369698	2.09991e-11	270.488
rs12056768	8	116988527	G	T	0.583065	0.0139187	0.00334246	3.09999e-05	299.178
rs12123821	1	152179152	T	C	0.047085	-0.00578383	0.00775287	0.46	128.983
rs1214759	6	43352980	G	A	0.678796	0.0249395	0.00352413	1.50003e-12	283.755
rs12189146	5	35239886	A	G	0.050464	-0.041275	0.00751323	3.89996e-08	133.097
rs12474344	2	178167261	G	C	0.569341	-0.021034	0.00332368	2.5e-10	300.868
rs12564492	1	168234645	A	G	0.702674	0.0216918	0.00359119	1.5e-09	278.456
rs1260326	2	27730940	C	T	0.608226	-0.017292	0.00336411	2.69998e-07	297.252
rs12658172	5	124205385	C	G	0.156746	-0.04223	0.00458669	3.40017e-20	218.02
rs13022088	2	12567937	G	A	0.276609	0.0238104	0.0036887	1.09999e-10	271.095
rs13030651	2	43508205	A	G	0.550815	-0.0206648	0.00331178	4.39997e-10	301.949
rs13137398	4	71822905	T	A	0.065014	-0.00534677	0.00666739	0.42	149.982
rs13153019	5	176782218	C	T	0.250534	0.0210857	0.00382266	3.50002e-08	261.595
rs13229619	7	73030175	A	G	0.130818	0.0377839	0.00487041	8.60003e-15	205.319
rs13284054	9	107669073	C	T	0.124222	-0.00328565	0.00509189	0.52	196.389
rs140589749	4	69918624	T	G	0.174089	-0.0151443	0.00433962	0.000479999	230.432
rs141509989	11	71039561	T	C	0.018462	-0.0101341	0.0123462	0.41	80.9957
rs143851281	2	12312061	C	G	0.069975	-0.0370075	0.00645659	9.90011e-09	154.879
rs146128209	11	14683683	G	A	0.072225	-0.00446478	0.00638878	0.48	156.523
rs168189	5	77974427	T	C	0.282453	0.0253209	0.00367695	5.70033e-12	271.962
rs17144574	7	21563471	C	T	0.238326	0.00665142	0.00388579	0.0870001	257.345
rs17677724	5	128015370	T	C	0.164371	-0.0244682	0.00446519	4.30002e-08	223.952
rs17698580	14	98546911	C	T	0.251199	0.0248786	0.00379101	5.30029e-11	263.779
rs1792287	11	71057911	G	A	0.266787	0.00286385	0.00372777	0.44	268.254
rs1800588	15	58723675	T	C	0.216073	-0.00545283	0.00399512	0.17	250.303
rs182244780	11	14385531	A	G	0.013217	0.0133394	0.0145065	0.36	68.9339
rs189407772	4	100146674	G	A	0.025045	-0.00951692	0.0108441	0.38	92.215
rs1898882	15	40655873	C	G	0.44435	0.0222389	0.00331435	1.9002e-11	301.715
rs192287715	17	7261866	A	G	0.081215	0.0465734	0.00609341	2.09991e-14	164.11
rs1989147	1	7909373	T	C	0.191549	-0.0296635	0.00420903	1.80011e-12	237.582
rs2012736	2	234622379	A	C	0.082142	-0.0332326	0.00601566	3.29997e-08	166.231
rs2037511	18	61366207	A	G	0.166398	0.00065969	0.00442273	0.88	226.102
rs2074735	22	31535872	C	G	0.065182	0.00247984	0.00668068	0.709999	149.684
rs212100	19	48376995	C	T	0.836798	0.00761725	0.00445301	0.0870001	224.565
rs2123930	15	100231033	A	G	0.281049	-0.00315894	0.00366425	0.39	272.904
rs2131925	1	63025942	T	G	0.645948	-0.00637958	0.00344296	0.064	290.445
rs2152318	1	179293511	T	C	0.248455	0.0425364	0.00380692	5.50047e-29	262.677
rs2160348	2	64909166	C	T	0.735377	0.0378411	0.00374297	5.00035e-24	267.165
rs2207132	20	39142516	A	G	0.033437	0.00464468	0.00912966	0.61	109.532
rs2229742	21	16339172	C	G	0.10347	-0.000335303	0.00540874	0.95	184.884
rs2243612	10	122873944	C	T	0.121349	0.0360246	0.0050408	8.9002e-13	198.379
rs2248551	6	131924689	A	G	0.164011	0.00380166	0.00444247	0.39	225.098
rs2342307	3	195942487	G	A	0.614909	-0.0223424	0.00340929	5.60015e-11	293.313
rs2352974	3	49890613	T	C	0.488487	0.0131137	0.00329891	7.00003e-05	303.127
rs2528378	7	43972379	A	G	0.384117	-0.00278413	0.00338784	0.41	295.17
rs2585442	20	52737123	G	C	0.247023	0.00487157	0.00386647	0.21	258.631
rs2608666	6	52650183	A	C	0.565321	0.0188174	0.00331898	1.40001e-08	301.294
rs2616279	20	52743897	T	C	0.152632	-0.00154335	0.00458967	0.74	217.878
rs2659007	17	79217478	A	G	0.453155	0.00451061	0.00331256	0.17	301.878
rs272607	8	81424801	G	T	0.289736	-0.0261681	0.00362601	5.30029e-13	275.782
rs2756119	14	104001517	A	G	0.383296	-0.00442662	0.00340303	0.19	293.853
rs2801885	10	5048014	G	A	0.270178	-0.0225129	0.00373847	1.7e-09	267.486
rs28437159	4	72592907	T	C	0.155739	0.00421141	0.00455206	0.35	219.678
rs2847500	11	120114421	A	G	0.124281	0.00601317	0.00498351	0.23	200.66
rs28479712	15	40364263	G	A	0.351783	0.0353787	0.0034482	1.10002e-24	290.003
rs2954111	12	122134415	C	T	0.360152	0.0202389	0.00342932	3.59998e-09	291.6
rs34284484	13	55710231	G	T	0.285374	-0.00177358	0.00364395	0.630001	274.424
rs34931250	17	66879927	T	C	0.059143	-0.051779	0.00695976	1e-13	143.682
rs351370	1	113054659	T	C	0.588469	0.020678	0.00333627	5.69994e-10	299.733
rs35285316	1	34691983	T	C	0.16957	-0.00337645	0.00437537	0.44	228.55
rs35339118	8	81655099	T	C	0.396964	-0.0195068	0.00339833	9.49992e-09	294.259
rs35846253	4	72472572	T	C	0.189415	0.00393477	0.00422103	0.35	236.906
rs36221133	6	31912523	C	T	0.013715	0.105578	0.014092	6.79986e-14	70.9615
rs3786432	18	3813758	T	C	0.723623	0.0247059	0.00368778	2.09991e-11	271.163
rs3809868	17	45750596	A	G	0.519459	-0.0329375	0.00328855	1.29987e-23	304.082
rs3814995	19	36342212	T	C	0.310853	-0.000911438	0.00355282	0.8	281.463
rs387212	16	4136418	C	T	0.314445	-0.0207621	0.00352452	3.79997e-09	283.723
rs40270	5	55804552	C	A	0.772364	0.0246087	0.00392038	3.40001e-10	255.074
rs41301394	7	75612803	T	C	0.283541	0.0238838	0.00365316	6.20012e-11	273.733
rs4149056	12	21331549	C	T	0.152792	0.0525632	0.00457129	1.29987e-30	218.754
rs415441	6	119128633	T	C	0.771462	0.044568	0.00390829	4.00037e-30	255.864
rs4245930	4	109038654	A	G	0.631749	-0.0193683	0.00340702	1.29999e-08	293.508
rs429358	19	45411941	C	T	0.154061	-0.0167374	0.00455889	0.000239999	219.349
rs4364259	4	15892159	A	G	0.205251	0.00614371	0.00411333	0.14	243.109
rs4368453	3	156852141	T	C	0.304748	0.0229104	0.00360363	2e-10	277.495
rs4464040	15	79840557	T	C	0.148113	-0.0339158	0.00464611	2.90001e-13	215.231
rs4506131	7	97913196	C	G	0.735954	-0.034343	0.00372556	2.99985e-20	268.413
rs45446698	7	99332948	G	T	0.036466	-0.219201	0.00875686	2.79898e-138	114.195
rs4565819	10	93646268	A	G	0.827087	-0.0273388	0.00436195	3.69999e-10	229.253
rs4712976	6	25842203	T	C	0.266623	-0.0246305	0.00370879	3.10027e-11	269.627
rs4760254	12	57766392	C	G	0.239182	-0.0282403	0.00384307	1.99986e-13	260.206
rs512083	1	46027355	C	T	0.462343	0.00647128	0.0033014	0.05	302.898
rs532436	9	136149830	A	G	0.184104	0.0061654	0.00424015	0.15	235.838
rs55707527	1	41769113	T	G	0.221611	0.000796209	0.00397802	0.84	251.379
rs55714539	19	18207397	C	A	0.343227	0.0210915	0.00348819	1.5e-09	286.678
rs56196860	12	2908330	A	C	0.030573	-0.0643817	0.00953757	1.50003e-11	104.847
rs56332871	15	96714816	A	C	0.275074	-0.0270916	0.00369765	2.39994e-13	270.439
rs573833	3	10534247	C	T	0.534235	-0.0180552	0.00329658	4.30002e-08	303.341
rs57459725	8	61312205	G	C	0.133437	0.00469557	0.00485827	0.33	205.832
rs58072681	16	81590541	C	T	0.072362	0.0772926	0.00638949	1.10002e-33	156.505
rs590097	2	111934107	G	T	0.649115	0.0446706	0.00344979	2.39994e-38	289.87
rs6008259	22	46633782	A	G	0.177619	-0.0284517	0.00430882	4.00037e-11	232.08
rs6123359	20	52714706	G	A	0.106252	0.00496111	0.00539885	0.36	185.223
rs61237993	9	34130435	A	G	0.129228	0.0347395	0.00490616	1.39991e-12	203.823
rs61816766	1	152319572	C	T	0.032103	-0.0129799	0.00958078	0.18	104.374
rs61856128	10	5063382	A	C	0.293043	-0.04269	0.00364316	1e-31	274.484
rs62012775	15	63871274	T	A	0.177129	0.0112091	0.00431724	0.00940005	231.627
rs62115743	19	51514874	T	C	0.085673	0.00266568	0.00597399	0.66	167.39
rs62223042	21	40683740	G	A	0.37576	0.0199552	0.00340524	4.60002e-09	293.662
rs629042	13	22318506	C	G	0.611987	0.0407718	0.00338662	2.19989e-33	295.276
rs656095	11	75445338	G	A	0.1715	-0.00345227	0.00437564	0.43	228.535
rs6603979	1	92979354	G	A	0.793807	-0.029713	0.00404309	1.99986e-13	247.333
rs6684361	1	101737743	C	T	0.312222	0.0518862	0.00356414	5.19996e-48	280.569
rs6724965	2	101440151	G	A	0.172358	-0.000428189	0.00434949	0.92	229.909
rs6782190	3	85639672	A	G	0.648554	0.00455513	0.00344342	0.19	290.406
rs6837680	4	72735403	T	A	0.654638	0.0014281	0.003462	0.68	288.847
rs687339	3	135932359	T	C	0.772541	0.0447024	0.00393163	5.90065e-30	254.345
rs6957987	7	98898149	G	A	0.099524	-0.0323792	0.00549106	3.69999e-09	182.112
rs7047907	9	86368660	A	G	0.742815	0.03008	0.00377279	1.59993e-15	265.053
rs7139079	12	121415293	A	G	0.590234	-0.026197	0.00335052	5.30029e-15	298.458
rs7244811	18	47156730	A	G	0.769852	-4.2481e-05	0.00394341	0.99	253.585
rs727428	17	7537792	C	T	0.556817	-0.106423	0.00330963	1e-200	302.145
rs73324348	17	47455752	A	G	0.086819	-0.0741915	0.00581788	2.99985e-37	171.882
rs7342537	14	21555063	G	A	0.01857	0.0691549	0.0122435	1.6e-08	81.6751
rs736894	11	71152258	T	C	0.183629	0.00557226	0.00425377	0.19	235.083
rs74526137	3	14419135	G	T	0.114869	-0.0365583	0.00517321	1.59993e-12	193.301
rs7464081	8	23403387	C	T	0.243751	0.0240802	0.00383768	3.50002e-10	260.571
rs7633673	3	152084243	A	G	0.405101	-0.0195032	0.00334083	5.30005e-09	299.323
rs7784802	7	64017227	T	A	0.301496	0.00814763	0.00357965	0.0230001	279.354
rs77960347	18	47109955	G	A	0.013366	0.00543739	0.0143381	0.7	69.7435
rs78357146	17	64305051	G	A	0.030404	0.0689707	0.0095615	5.50047e-13	104.585
rs7896518	10	65104500	G	A	0.430286	-0.036111	0.00335731	5.60015e-27	297.854
rs8018720	14	39556185	C	G	0.822353	-0.00212325	0.00429602	0.62	232.771
rs804281	8	11611865	G	A	0.584197	0.00432642	0.0033412	0.2	299.29
rs8091117	18	28919794	A	C	0.065817	0.00119678	0.00662983	0.86	150.832
rs8093038	18	72036182	C	T	0.099979	-0.0350391	0.00551106	2e-10	181.451
rs8111359	19	10471462	T	C	0.093516	-0.0551388	0.00572707	6.09958e-22	174.607
rs8184986	22	29137870	T	A	0.134054	-0.0284563	0.00487202	5.19996e-09	205.251
rs867772	1	220972343	G	A	0.685219	-0.007536	0.00354766	0.0340001	281.873
rs9325107	5	148016857	T	G	0.441709	-0.00180313	0.00332706	0.59	300.562
rs9399469	6	144318529	A	T	0.623299	0.027	0.00341245	2.49977e-15	293.041
rs9409266	9	125745042	A	G	0.859976	0.00613528	0.00474628	0.2	210.689
rs9527	10	104623578	T	C	0.240143	-0.0306204	0.00385252	1.9002e-15	259.567
rs9543004	13	73136378	C	T	0.374955	0.0202839	0.00342982	3.29997e-09	291.557
rs964184	11	116648917	C	G	0.866442	0.0162576	0.00483297	0.000769999	206.91
rs9642092	7	137799323	T	C	0.793825	0.0329669	0.00407025	5.50047e-16	245.682
rs9929088	16	29001460	C	A	0.69012	-0.0202966	0.00355644	1.09999e-08	281.177
Abbreviations: CHR, chromosome; EA, effect allele; EAF, effect allele frequency; OA, other allele; SE, standard error; SNP, single nucleotide polymorphism; VD, vitamin D; BT, bioavailable testosterone; PCOS, polycystic ovary syndrome.

## Sheet: Table S8
Table S8 Heterogeneity and directional pleiotropy test using MR-Egger intercepts.
Exposure	Outcome	Heterogeneity （Cochran's Q-P)	Pleiotropy (MR-Egger intercept P)
Vitamin D	PCOS	0.7035	0.451
PCOS	Vitamin D	0.160962	NA
Vitamin D	Bioavailable testosterone	< 0.001	0.266
Bioavailable testosterone	PCOS	0.275738	0.513
Abbreviations: PCOS, polycystic ovary syndrome; SE, standard error.

## Sheet: Table S9
Table S9 Potentially relevant genes corresponding to IVs associated with VD and PCOS.
ID-snp	ID-gene	Symbol-gene	Chr	Pos (hg19)	Assessed allele	Other allele	Nr Samples	P-value	Z-score	FDR
rs6671730	ENSG00000149527	PLCH2	1	2397194	A	G	23447	3.3002e-19	8.9582	0
rs12949853	ENSG00000239697	TNFSF12	17	7458566	G	A	31230	1.2649e-18	-8.8086	0
rs142158911	ENSG00000180739	S1PR5	19	10626115	A	G	31016	2.7195e-08	5.5587	0.000114767
rs804281	ENSG00000269918	AF131215.9	8	10963207	A	G	5502	1.1746e-90	-20.1909	0
rs804281	ENSG00000255310	AF131215.2	8	10966267	A	G	5502	7.7202e-85	-19.5179	0
rs142158911	ENSG00000127616	SMARCA4	19	11123834	A	G	31230	1.1726e-17	-8.5554	0
rs804281	ENSG00000177710	SLC35G5	8	11189057	A	G	21261	6.1027e-11	6.5413	0
rs804281	ENSG00000154319	FAM167A	8	11305598	A	G	26081	4.6149e-106	-21.8737	0
rs804281	ENSG00000136573	BLK	8	11386811	A	G	31569	3.6307e-86	19.6737	0
rs804281	ENSG00000154328	NEIL2	8	11636001	A	G	14263	5.0389e-172	-27.9594	0
rs12462826	ENSG00000102575	ACP5	19	11687649	A	G	27011	4.3751e-08	-5.4749	0.000139665
rs804281	ENSG00000164733	CTSB	8	11713495	A	G	31529	2.9947e-50	14.9065	0
rs12462826	ENSG00000171291	ZNF439	19	11977053	A	G	22150	5.0962e-09	-5.8439	3.23771e-05
rs804281	ENSG00000186523	FAM86B1	8	12045623	A	G	6421	2.2962e-12	7.0153	0
rs117862422	ENSG00000133794	ARNTL	11	13353506	C	T	24274	7.8466e-10	-6.148	1.31865e-05
rs10832262	ENSG00000129083	COPB1	11	14493279	T	C	27156	1.3701e-234	32.704	0
rs182244780	ENSG00000129083	COPB1	11	14493279	A	G	22749	1.7484e-17	-8.5092	0
rs10832262	ENSG00000152270	PDE3B	11	14778809	T	C	27156	5.2594e-18	8.6478	0
rs4364259	ENSG00000118564	FBXL5	4	15644732	A	G	30688	3.049e-08	5.5387	0.000133741
rs4364259	ENSG00000237765	FAM200B	4	15695236	A	G	25514	4.1311e-14	-7.5567	0
rs35408430	ENSG00000159339	PADI4	1	17662594	T	C	31567	5.4292e-23	-9.8734	0
rs1260326	ENSG00000138074	SLC5A6	2	27429140	T	C	31300	4.6617e-54	15.4812	0
rs1260326	ENSG00000138085	ATRAID	2	27437470	T	C	25092	6.8563e-61	-16.462	0
rs1260326	ENSG00000115211	EIF2B4	2	27590286	T	C	26011	7.6608e-10	-6.1517	1.31891e-05
rs1260326	ENSG00000115234	SNX17	2	27596692	T	C	26225	1.1557e-19	9.0733	0
rs1260326	ENSG00000163795	ZNF513	2	27601877	T	C	31300	2.1612e-09	5.9852	1.95976e-05
rs1260326	ENSG00000115241	PPM1G	2	27618307	T	C	31086	2.6433e-26	10.6112	0
rs1260326	ENSG00000115216	NRBP1	2	27657891	T	C	31300	7.6509e-93	20.4382	0
rs1260326	ENSG00000157992	KRTCAP3	2	27667290	T	C	14263	8.5434e-68	-17.398	0
rs1260326	ENSG00000198522	GPN1	2	27862744	T	C	31300	8.3716e-09	-5.7607	5.80645e-05
rs8091117	ENSG00000134755	DSC2	18	28664159	A	C	30748	7.8565e-10	6.1479	1.31865e-05
rs11127186	ENSG00000163803	PLB1	2	28773333	T	C	26271	3.4607e-26	10.5861	0
rs11127186	ENSG00000189350	FAM179A	2	29231858	T	C	25858	2.7713e-09	-5.9445	2.60569e-05
rs58387006	ENSG00000115760	BIRC6	2	32713031	C	A	31182	2.6794e-13	7.3097	0
rs3814995	ENSG00000011590	ZBTB32	19	36201684	T	C	30687	1.5084e-08	5.6607	7.69625e-05
rs3814995	ENSG00000126246	IGFLR1	19	36231706	T	C	24693	1.5832e-12	7.067	0
rs3814995	ENSG00000004777	ARHGAP33	19	36272579	T	C	30687	2.5585e-13	-7.3157	0
rs3814995	ENSG00000011600	TYROBP	19	36397257	T	C	30687	3.3364e-08	5.5229	0.000133613
rs55707527	ENSG00000010803	SCMH1	1	41600349	T	G	31470	8.4176e-33	11.9286	0
rs2528378	ENSG00000106605	BLVRA	7	43822609	A	G	31565	9.0483e-150	26.0654	0
rs2528378	ENSG00000106608	URGCP	7	43940751	A	G	31351	3.3454e-14	7.5843	0
rs2528378	ENSG00000214783	POLR2J4	7	44019634	A	G	6082	2.702e-34	12.2114	0
rs2528378	ENSG00000228903	RASA4CP	7	44074020	A	G	5498	1.6443e-216	31.4068	0
rs2528378	ENSG00000136279	DBNL	7	44096647	A	G	31351	1.2935e-24	-10.2413	0
rs2528378	ENSG00000106624	AEBP1	7	44149060	A	G	31565	3.776e-29	-11.2068	0
rs512083	ENSG00000142937	RPS8	1	45242687	C	T	17843	4.0186e-16	8.138	0
rs512083	ENSG00000126088	UROD	1	45479533	C	T	30808	1.1323e-59	16.2918	0
rs512083	ENSG00000132781	MUTYH	1	45800488	C	T	31343	2.9097e-68	17.4598	0
rs512083	ENSG00000070759	TESK2	1	45883213	C	T	31557	4.7342e-100	-21.2329	0
rs512083	ENSG00000117450	PRDX1	1	45982713	C	T	31343	8.2222e-13	-7.1574	0
rs512083	ENSG00000117448	AKR1A1	1	46025968	C	T	31557	2.0771e-17	-8.4893	0
rs512083	ENSG00000132780	NASP	1	46067042	C	T	14251	2.8243e-12	6.9863	0
rs512083	ENSG00000159588	CCDC17	1	46087722	C	T	31343	8.5066e-30	11.3381	0
rs512083	ENSG00000159596	TMEM69	1	46156500	C	T	26069	2.4871e-13	7.3198	0
rs512083	ENSG00000197429	IPP	1	46188159	C	T	26482	3.1553e-138	25.0265	0
rs512083	ENSG00000086015	MAST2	1	46377227	C	T	31557	4.9928e-23	9.882	0
rs512083	ENSG00000117461	PIK3R3	1	46573986	C	T	31557	3.1134e-179	28.5464	0
rs7244811	ENSG00000265681	RPL17	18	47016872	G	A	23244	3.5912e-12	6.9526	0
rs212100	ENSG00000105507	CABP5	19	48540260	T	C	29862	1.4213e-15	-7.9835	0
rs5770982	ENSG00000073150	PANX2	22	50613941	G	A	30610	7.552e-12	6.8469	0
rs5770982	ENSG00000196576	PLXNB2	22	50729732	G	A	25222	1.1404e-09	6.0884	1.31372e-05
rs5770982	ENSG00000205593	DENND6B	22	50757940	G	A	24616	1.3472e-15	7.9903	0
rs5770982	ENSG00000100239	PPP6R2	22	50832623	G	A	30297	4.8698e-08	5.456	0.000171157
rs61755579	ENSG00000100490	CDKL1	14	50839744	T	C	13344	1.9569e-11	6.7092	0
rs5770982	ENSG00000128165	ADM2	22	50922427	G	A	30610	4.4005e-16	8.127	0
rs11076175	ENSG00000198417	MT1F	16	56693108	G	A	31561	3.9956e-10	6.2543	0
rs11076175	ENSG00000051108	HERPUD1	16	56971879	G	A	31561	1.7636e-12	7.052	0
rs1800588	ENSG00000166035	LIPC	15	58781959	T	C	31260	4.045e-12	6.9358	0
rs1800588	ENSG00000137845	ADAM10	15	58964790	T	C	31260	1.2958e-33	12.0833	0
rs1800588	ENSG00000128923	FAM63B	15	59108745	T	C	31300	4.8162e-09	5.8536	3.23855e-05
rs2037511	ENSG00000197632	SERPINB2	18	61555025	A	G	28661	3.8219e-19	-8.9419	0
rs2037511	ENSG00000242550	SERPINB10	18	61583876	A	G	31468	9.2287e-45	-14.0372	0
rs2037511	ENSG00000166401	SERPINB8	18	61654718	A	G	31468	3.4853e-22	9.6853	0
rs73325382	ENSG00000101210	EEF1A2	20	62124935	A	G	28251	3.3977e-08	-5.5194	0.000133605
rs73325382	ENSG00000197114	ZGPAT	20	62354625	A	G	28465	4.5662e-50	-14.8781	0
rs73325382	ENSG00000125520	SLC2A4RG	20	62372240	A	G	11488	6.1766e-11	6.5395	0
rs73325382	ENSG00000101152	DNAJC5	20	62546951	A	G	28251	3.5896e-13	-7.2701	0
rs73325382	ENSG00000198276	UCKL1	20	62579477	A	G	28251	1.6525e-45	-14.1585	0
rs2131925	ENSG00000162607	USP1	1	62909721	G	T	31184	2.207e-46	-14.2993	0
rs2131925	ENSG00000116641	DOCK7	1	63037184	G	T	30970	7.368e-197	-29.9326	0
rs2710647	ENSG00000115507	OTX1	2	63281081	T	C	31684	2.2196e-22	9.7312	0
rs2131925	ENSG00000125703	ATG4C	1	63290495	G	T	31144	2.8668e-18	-8.7166	0
rs2710647	ENSG00000143951	WDPCP	2	63701747	T	C	25690	2.9118e-19	-8.9719	0
rs2121004	ENSG00000174106	LEMD3	12	65602729	C	T	31141	4.4112e-23	9.8944	0
rs2952289	ENSG00000141337	ARSG	17	66337097	C	T	31683	1.1404e-12	-7.1124	0
rs2952289	ENSG00000070540	WIPI1	17	66435371	C	T	26608	1.472e-42	-13.6729	0
rs736894	ENSG00000172893	DHCR7	11	71151576	T	C	31430	2.3722e-08	-5.5823	0.000114906
rs736894	ENSG00000172890	NADSYN1	11	71201691	T	C	31684	5.4076e-23	-9.8738	0
rs736894	ENSG00000110203	FOLR3	11	71838425	T	C	31684	3.8328e-11	6.6104	0
rs656095	ENSG00000062282	DGAT2	11	75496178	G	A	31684	4.447e-34	-12.1706	0
rs656095	ENSG00000198382	UVRAG	11	75690225	G	A	31684	1.1991e-27	-10.8963	0
rs2659007	ENSG00000181409	AATK	17	79115486	G	A	18288	4.9112e-44	13.9184	0
rs2659007	ENSG00000141577	AZI1	17	79180096	G	A	18502	8.2802e-54	-15.4439	0
rs2659007	ENSG00000167302	ENTHD2	17	79207484	G	A	16620	4.928e-29	11.1834	0
rs2659007	ENSG00000224877	C17orf89	17	79214060	G	A	13966	3.7378e-10	6.2646	0
rs11542462	ENSG00000184860	SDR42E1	16	82038157	A	G	25368	1.8798e-27	10.8554	0
rs11542462	ENSG00000135698	MPHOSPH6	16	82192617	A	G	30642	1.1631e-18	-8.8182	0
rs6782190	ENSG00000175161	CADM2	3	85565855	G	A	30333	2.9994e-11	6.6467	0
rs11732896	ENSG00000170509	HSD17B13	4	88234499	A	G	30771	4.747e-17	-8.3926	0
rs11732896	ENSG00000170502	NUDT9	4	88362170	A	G	31560	4.544e-32	-11.7871	0
rs12775091	ENSG00000107798	LIPA	10	91073820	T	C	27229	4.8981e-11	6.574	0
rs12775091	ENSG00000152782	PANK1	10	91373980	T	C	27015	2.7686e-16	-8.1829	0
rs12775091	ENSG00000138182	KIF20B	10	91498033	T	C	27229	2.2157e-20	-9.2513	0
rs4418728	ENSG00000152804	HHEX	10	94451674	T	G	31684	3.8369e-08	5.4984	0.000139789
rs4418728	ENSG00000138119	MYOF	10	95154130	T	G	26196	7.5854e-11	-6.5086	0
rs10859995	ENSG00000139344	AMDHD1	12	96349720	T	C	31683	7.5461e-230	32.369	0
rs10859995	ENSG00000084110	HAL	12	96378291	T	C	31469	2.7517e-51	-15.0648	0
rs10859995	ENSG00000111144	LTA4H	12	96415952	T	C	31683	1.79e-09	6.0158	1.96271e-05
rs6724965	ENSG00000170485	NPAS2	2	101524952	G	A	31175	8.9618e-59	16.1647	0
rs2756119	ENSG00000198752	CDC42BPB	14	103461257	A	G	31227	2.942e-09	-5.9346	2.60383e-05
rs2756119	ENSG00000100664	EIF5	14	103805621	A	G	31227	8.1254e-38	12.8545	0
rs2756119	ENSG00000075413	MARK3	14	103910948	A	G	31227	4.4265e-245	33.4339	0
rs2756119	ENSG00000166165	CKB	14	103987722	A	G	31227	3.062e-85	-19.565	0
rs2756119	ENSG00000166166	TRMT61A	14	103999465	A	G	31227	1.719e-113	-22.6407	0
rs2756119	ENSG00000166170	BAG5	14	104026024	A	G	30478	6.0154e-53	-15.3155	0
rs2756119	ENSG00000126214	KLC1	14	104098060	A	G	31227	5.2469e-36	-12.5279	0
rs2756119	ENSG00000126215	XRCC3	14	104172893	A	G	31227	3.0705e-76	-18.4785	0
rs41563	ENSG00000135250	SRPK2	7	104895453	A	G	31668	2.4068e-27	10.833	0
rs1858889	ENSG00000105856	HBP1	7	106826190	C	A	31353	8.5914e-24	-10.0565	0
rs13284054	ENSG00000165029	ABCA1	9	107616900	C	T	31355	5.6199e-13	-7.2093	0
rs7528419	ENSG00000116299	KIAA1324	1	109702851	G	A	30934	7.835e-45	-14.0486	0
rs7528419	ENSG00000031698	SARS	1	109768665	G	A	31469	3.4961e-11	6.6241	0
rs7528419	ENSG00000181754	AMIGO1	1	110049578	G	A	31683	7.6127e-10	6.1528	1.31891e-05
rs7528419	ENSG00000168765	GSTM4	1	110203410	G	A	26394	7.9693e-24	10.0641	0
rs7528419	ENSG00000134184	GSTM1	1	110240871	G	A	23627	6.4835e-12	-6.8684	0
rs7528419	ENSG00000134202	GSTM3	1	110280469	G	A	31299	7.8866e-22	9.6015	0
rs73413596	ENSG00000111231	GPN3	12	110898654	C	T	22707	7.3158e-13	-7.1733	0
rs73413596	ENSG00000111275	ALDH2	12	112226236	C	T	28195	4.696e-09	5.8577	3.23939e-05
rs7569755	ENSG00000088205	DDX18	2	118581090	A	G	14260	3.8548e-14	-7.5658	0
rs1966478	ENSG00000145779	TNFAIP8	5	118667340	T	C	31470	1.0205e-21	-9.5747	0
rs7569755	ENSG00000125629	INSIG2	2	118857300	A	G	31467	1.6039e-40	-13.3272	0
rs2847500	ENSG00000137709	POU2F3	11	120149001	A	G	25958	1.5792e-31	11.6819	0
rs9409266	ENSG00000056586	RC3H2	9	125637198	G	A	27101	1.0986e-31	-11.7125	0
rs9409266	ENSG00000186130	ZBTB6	9	125672972	G	A	26352	2.5954e-10	-6.3211	0
rs9409266	ENSG00000165209	STRBP	9	125951317	G	A	27101	5.2595e-11	-6.5632	0
rs2248551	ENSG00000112282	MED23	6	131922237	A	G	31567	4.5511e-180	-28.6135	0
rs2346264	ENSG00000155530	LRGUK	7	133880697	A	C	7434	7.2014e-12	6.8537	0
rs532436	ENSG00000148288	GBGT1	9	136033836	A	G	31569	1.8013e-25	-10.4303	0
rs532436	ENSG00000175164	ABO	9	136140835	A	G	9188	4.1846e-280	-35.7628	0
rs532436	ENSG00000148290	SURF1	9	136221081	A	G	9188	3.9206e-30	-11.4055	0
rs532436	ENSG00000160325	CACFD1	9	136330529	A	G	25575	9.6799e-10	-6.1145	1.31614e-05
rs9861009	ENSG00000069849	ATP1B3	3	141620161	T	C	30918	8.057e-10	6.1439	1.31848e-05
rs12123821	ENSG00000182134	TDRKH	1	151753237	T	C	26060	4.5489e-11	-6.585	0
rs12123821	ENSG00000213171	LINGO4	1	151775685	T	C	25846	2.2424e-75	18.3711	0
rs12123821	ENSG00000159445	THEM4	1	151864172	T	C	26060	7.9252e-23	9.8354	0
rs61816766	ENSG00000159445	THEM4	1	151864172	C	T	21801	1.139e-09	-6.0885	1.31372e-05
rs867772	ENSG00000162817	C1orf115	1	220867843	A	G	31355	2.0116e-08	-5.6108	0.000108668
Abbreviation: IVs, instrumental variables; VD, vitamin D; PCOS, polycystic ovary syndrome; FDR, false discovery rate.

## Sheet: Table S10
Table S10 Potentially relevant genes corresponding to IVs associated with VD and BT.
ID-snp	ID-gene	Symbol-gene	Chr	Pos (hg19)	Assessed allele	Other allele	Nr Samples	P-value	Z-score	FDR
rs532436	ENSG00000175164	ABO	9	136140835	A	G	9188	4.1846e-280	-35.7628	0
rs2756119	ENSG00000075413	MARK3	14	103910948	A	G	31227	4.4265e-245	33.4339	0
rs10832262	ENSG00000129083	COPB1	11	14493279	T	C	27156	1.3701e-234	32.704	0
rs10859995	ENSG00000139344	AMDHD1	12	96349720	T	C	31683	7.5461e-230	32.369	0
rs143069752	ENSG00000184106	TREML3P	6	41183337	A	T	24909	1.3138e-225	32.066	0
rs2528378	ENSG00000228903	RASA4CP	7	44074020	A	G	5498	1.6443e-216	31.4068	0
rs2131925	ENSG00000116641	DOCK7	1	63037184	G	T	30970	7.368e-197	-29.9326	0
rs2248551	ENSG00000112282	MED23	6	131922237	A	G	31567	4.5511e-180	-28.6135	0
rs512083	ENSG00000117461	PIK3R3	1	46573986	C	T	31557	3.1134e-179	28.5464	0
rs2528378	ENSG00000106605	BLVRA	7	43822609	A	G	31565	9.0483e-150	26.0654	0
rs62012775	ENSG00000140455	USP3	15	63841816	T	A	31566	2.5287e-149	26.0259	0
rs512083	ENSG00000197429	IPP	1	46188159	C	T	26482	3.1553e-138	25.0265	0
rs11127186	ENSG00000230730	AC074011.2	2	28871777	T	C	4656	7.321e-138	-24.9926	0
rs2756119	ENSG00000269963	RP11-73M18.9	14	104180245	A	G	5160	1.2342e-130	-24.3188	0
rs41563	ENSG00000237513	RP11-325F22.2	7	104592145	A	G	5486	5.4566e-125	23.7794	0
rs143069752	ENSG00000188056	TREML4	6	41201341	A	T	23619	1.0508e-119	23.2631	0
rs2756119	ENSG00000166166	TRMT61A	14	103999465	A	G	31227	1.719e-113	-22.6407	0
rs512083	ENSG00000070759	TESK2	1	45883213	C	T	31557	4.7342e-100	-21.2329	0
rs1260326	ENSG00000115216	NRBP1	2	27657891	T	C	31300	7.6509e-93	20.4382	0
rs2756119	ENSG00000166165	CKB	14	103987722	A	G	31227	3.062e-85	-19.565	0
rs2756119	ENSG00000126215	XRCC3	14	104172893	A	G	31227	3.0705e-76	-18.4785	0
rs12123821	ENSG00000213171	LINGO4	1	151775685	T	C	25846	2.2424e-75	18.3711	0
rs2756119	ENSG00000269958	RP11-73M18.8	14	104163095	A	G	5160	2.3946e-69	-17.6014	0
rs2756119	ENSG00000224997	AL049840.1	14	104178378	A	G	7927	9.6321e-69	-17.5224	0
rs512083	ENSG00000132781	MUTYH	1	45800488	C	T	31343	2.9097e-68	17.4598	0
rs1260326	ENSG00000157992	KRTCAP3	2	27667290	T	C	14263	8.5434e-68	-17.398	0
rs1260326	ENSG00000138085	ATRAID	2	27437470	T	C	25092	6.8563e-61	-16.462	0
rs512083	ENSG00000126088	UROD	1	45479533	C	T	30808	1.1323e-59	16.2918	0
rs2074735	ENSG00000241878	PISD	22	32036447	C	G	14817	5.7994e-59	-16.1913	0
rs6724965	ENSG00000170485	NPAS2	2	101524952	G	A	31175	8.9618e-59	16.1647	0
rs2756119	ENSG00000260285	RP11-600F24.7	14	103993378	A	G	5160	1.4861e-58	-16.1333	0
rs1260326	ENSG00000138074	SLC5A6	2	27429140	T	C	31300	4.6617e-54	15.4812	0
rs2659007	ENSG00000141577	AZI1	17	79180096	G	A	18502	8.2802e-54	-15.4439	0
rs2756119	ENSG00000166170	BAG5	14	104026024	A	G	30478	6.0154e-53	-15.3155	0
rs10859995	ENSG00000084110	HAL	12	96378291	T	C	31469	2.7517e-51	-15.0648	0
rs73325382	ENSG00000197114	ZGPAT	20	62354625	A	G	28465	4.5662e-50	-14.8781	0
rs2131925	ENSG00000162607	USP1	1	62909721	G	T	31184	2.207e-46	-14.2993	0
rs73325382	ENSG00000198276	UCKL1	20	62579477	A	G	28251	1.6525e-45	-14.1585	0
rs2037511	ENSG00000242550	SERPINB10	18	61583876	A	G	31468	9.2287e-45	-14.0372	0
rs2659007	ENSG00000181409	AATK	17	79115486	G	A	18288	4.9112e-44	13.9184	0
rs2952289	ENSG00000070540	WIPI1	17	66435371	C	T	26608	1.472e-42	-13.6729	0
rs143069752	ENSG00000225690	TREML5P	6	41216247	A	T	20682	1.2202e-38	13.0003	0
rs57459725	ENSG00000178538	CA8	8	61146938	G	C	31567	1.2331e-38	-12.9994	0
rs2756119	ENSG00000100664	EIF5	14	103805621	A	G	31227	8.1254e-38	12.8545	0
rs512083	ENSG00000234329	RP11-767N6.2	1	46117104	C	T	5490	2.4427e-37	-12.7689	0
rs10859995	ENSG00000257878	RP11-256L6.3	12	96397783	T	C	5501	5.6906e-37	12.7032	0
rs141509989	ENSG00000254682	RP11-660L16.2	11	71161461	T	C	5501	2.6322e-36	-12.5826	0
rs140589749	ENSG00000249763	RP11-618I10.1	4	70112439	T	G	10239	2.6861e-36	-12.5809	0
rs2756119	ENSG00000126214	KLC1	14	104098060	A	G	31227	5.2469e-36	-12.5279	0
rs2074735	ENSG00000198832	RP3-412A9.11	22	31508406	C	G	14112	1.2868e-34	-12.2715	0
rs2528378	ENSG00000214783	POLR2J4	7	44019634	A	G	6082	2.702e-34	12.2114	0
rs656095	ENSG00000062282	DGAT2	11	75496178	G	A	31684	4.447e-34	-12.1706	0
rs1800588	ENSG00000137845	ADAM10	15	58964790	T	C	31260	1.2958e-33	12.0833	0
rs55707527	ENSG00000010803	SCMH1	1	41600349	T	G	31470	8.4176e-33	11.9286	0
rs11732896	ENSG00000170502	NUDT9	4	88362170	A	G	31560	4.544e-32	-11.7871	0
rs2847500	ENSG00000137709	POU2F3	11	120149001	A	G	25958	1.5792e-31	11.6819	0
rs532436	ENSG00000148290	SURF1	9	136221081	A	G	9188	3.9206e-30	-11.4055	0
rs512083	ENSG00000159588	CCDC17	1	46087722	C	T	31343	8.5066e-30	11.3381	0
rs140589749	ENSG00000250696	RP11-704M14.1	4	70065151	T	G	5492	1.248e-29	-11.3043	0
rs2528378	ENSG00000106624	AEBP1	7	44149060	A	G	31565	3.776e-29	-11.2068	0
rs2659007	ENSG00000167302	ENTHD2	17	79207484	G	A	16620	4.928e-29	11.1834	0
rs656095	ENSG00000198382	UVRAG	11	75690225	G	A	31684	1.1991e-27	-10.8963	0
rs11542462	ENSG00000184860	SDR42E1	16	82038157	A	G	25368	1.8798e-27	10.8554	0
rs41563	ENSG00000135250	SRPK2	7	104895453	A	G	31668	2.4068e-27	10.833	0
rs1260326	ENSG00000115241	PPM1G	2	27618307	T	C	31086	2.6433e-26	10.6112	0
rs11127186	ENSG00000163803	PLB1	2	28773333	T	C	26271	3.4607e-26	10.5861	0
rs532436	ENSG00000148288	GBGT1	9	136033836	A	G	31569	1.8013e-25	-10.4303	0
rs62012775	ENSG00000103657	HERC1	15	64013479	T	A	31566	4.9043e-25	10.3348	0
rs2528378	ENSG00000136279	DBNL	7	44096647	A	G	31351	1.2935e-24	-10.2413	0
rs2528378	ENSG00000241057	AC004985.12	7	44007056	A	G	4990	6.3454e-24	-10.0864	0
rs1858889	ENSG00000105856	HBP1	7	106826190	C	A	31353	8.5914e-24	-10.0565	0
rs2121004	ENSG00000174106	LEMD3	12	65602729	C	T	31141	4.4112e-23	9.8944	0
rs512083	ENSG00000086015	MAST2	1	46377227	C	T	31557	4.9928e-23	9.882	0
rs736894	ENSG00000172890	NADSYN1	11	71201691	T	C	31684	5.4076e-23	-9.8738	0
rs35408430	ENSG00000159339	PADI4	1	17662594	T	C	31567	5.4292e-23	-9.8734	0
rs2659007	ENSG00000262115	RP11-455O6.2	17	79172640	G	A	3746	6.2297e-23	-9.8595	0
rs12123821	ENSG00000159445	THEM4	1	151864172	T	C	26060	7.9252e-23	9.8354	0
rs2528378	ENSG00000239556	AC004951.5	7	44027201	A	G	5498	1.4967e-22	-9.771	0
rs2710647	ENSG00000115507	OTX1	2	63281081	T	C	31684	2.2196e-22	9.7312	0
rs2037511	ENSG00000166401	SERPINB8	18	61654718	A	G	31468	3.4853e-22	9.6853	0
rs2074735	ENSG00000100100	PIK3IP1	22	31683049	C	G	15031	3.6173e-22	-9.6813	0
rs1966478	ENSG00000145779	TNFAIP8	5	118667340	T	C	31470	1.0205e-21	-9.5747	0
rs2528378	ENSG00000235314	AC017116.8	7	44080337	A	G	17316	1.3045e-21	9.5494	0
rs10859995	ENSG00000257715	RP11-256L6.2	12	96420425	T	C	5501	1.2404e-20	9.3132	0
rs12775091	ENSG00000138182	KIF20B	10	91498033	T	C	27229	2.2157e-20	-9.2513	0
rs1260326	ENSG00000115234	SNX17	2	27596692	T	C	26225	1.1557e-19	9.0733	0
rs2710647	ENSG00000143951	WDPCP	2	63701747	T	C	25690	2.9118e-19	-8.9719	0
rs6671730	ENSG00000149527	PLCH2	1	2397194	A	G	23447	3.3002e-19	8.9582	0
rs2037511	ENSG00000197632	SERPINB2	18	61555025	A	G	28661	3.8219e-19	-8.9419	0
rs11542462	ENSG00000135698	MPHOSPH6	16	82192617	A	G	30642	1.1631e-18	-8.8182	0
rs2074735	ENSG00000138942	RNF185	22	31579583	C	G	8674	1.2492e-18	8.8102	0
rs12949853	ENSG00000239697	TNFSF12	17	7458566	G	A	31230	1.2649e-18	-8.8086	0
rs2131925	ENSG00000125703	ATG4C	1	63290495	G	T	31144	2.8668e-18	-8.7166	0
rs117862422	ENSG00000251381	CTC-497E21.4	11	12997576	C	T	3456	4.5549e-18	8.664	0
rs10832262	ENSG00000152270	PDE3B	11	14778809	T	C	27156	5.2594e-18	8.6478	0
rs142158911	ENSG00000127616	SMARCA4	19	11123834	A	G	31230	1.1726e-17	-8.5554	0
rs182244780	ENSG00000129083	COPB1	11	14493279	A	G	22749	1.7484e-17	-8.5092	0
rs512083	ENSG00000117448	AKR1A1	1	46025968	C	T	31557	2.0771e-17	-8.4893	0
rs2756119	ENSG00000269940	RP11-73M18.7	14	104161202	A	G	5160	2.7387e-17	-8.457	0
rs11732896	ENSG00000170509	HSD17B13	4	88234499	A	G	30771	4.747e-17	-8.3926	0
rs185888913	ENSG00000180953	ST20	15	80203613	C	A	5104	7.1819e-17	8.3441	0
rs12775091	ENSG00000152782	PANK1	10	91373980	T	C	27015	2.7686e-16	-8.1829	0
rs512083	ENSG00000142937	RPS8	1	45242687	C	T	17843	4.0186e-16	8.138	0
rs5770982	ENSG00000128165	ADM2	22	50922427	G	A	30610	4.4005e-16	8.127	0
rs5770982	ENSG00000205593	DENND6B	22	50757940	G	A	24616	1.3472e-15	7.9903	0
rs212100	ENSG00000105507	CABP5	19	48540260	T	C	29862	1.4213e-15	-7.9835	0
rs2528378	ENSG00000106608	URGCP	7	43940751	A	G	31351	3.3454e-14	7.5843	0
rs4364259	ENSG00000237765	FAM200B	4	15695236	A	G	25514	4.1311e-14	-7.5567	0
rs512083	ENSG00000159596	TMEM69	1	46156500	C	T	26069	2.4871e-13	7.3198	0
rs3814995	ENSG00000004777	ARHGAP33	19	36272579	T	C	30687	2.5585e-13	-7.3157	0
rs58387006	ENSG00000115760	BIRC6	2	32713031	C	A	31182	2.6794e-13	7.3097	0
rs73325382	ENSG00000101152	DNAJC5	20	62546951	A	G	28251	3.5896e-13	-7.2701	0
rs13284054	ENSG00000165029	ABCA1	9	107616900	C	T	31355	5.6199e-13	-7.2093	0
rs73413596	ENSG00000111231	GPN3	12	110898654	C	T	22707	7.3158e-13	-7.1733	0
rs512083	ENSG00000117450	PRDX1	1	45982713	C	T	31343	8.2222e-13	-7.1574	0
rs2952289	ENSG00000141337	ARSG	17	66337097	C	T	31683	1.1404e-12	-7.1124	0
rs3814995	ENSG00000126246	IGFLR1	19	36231706	T	C	24693	1.5832e-12	7.067	0
rs11076175	ENSG00000051108	HERPUD1	16	56971879	G	A	31561	1.7636e-12	7.052	0
rs512083	ENSG00000132780	NASP	1	46067042	C	T	14251	2.8243e-12	6.9863	0
rs7244811	ENSG00000265681	RPL17	18	47016872	G	A	23244	3.5912e-12	6.9526	0
rs1800588	ENSG00000166035	LIPC	15	58781959	T	C	31260	4.045e-12	6.9358	0
rs6671730	ENSG00000178642	AL513477.1	1	2318366	A	G	4168	5.6107e-12	-6.8891	0
rs2346264	ENSG00000155530	LRGUK	7	133880697	A	C	7434	7.2014e-12	6.8537	0
rs5770982	ENSG00000073150	PANX2	22	50613941	G	A	30610	7.552e-12	6.8469	0
rs12775091	ENSG00000232229	RP11-248C1.2	10	91594942	T	C	1162	1.0608e-11	-6.798	0
rs61755579	ENSG00000100490	CDKL1	14	50839744	T	C	13344	1.9569e-11	6.7092	0
rs6782190	ENSG00000175161	CADM2	3	85565855	G	A	30333	2.9994e-11	6.6467	0
rs736894	ENSG00000110203	FOLR3	11	71838425	T	C	31684	3.8328e-11	6.6104	0
rs12123821	ENSG00000182134	TDRKH	1	151753237	T	C	26060	4.5489e-11	-6.585	0
rs12775091	ENSG00000107798	LIPA	10	91073820	T	C	27229	4.8981e-11	6.574	0
rs2756119	ENSG00000269910	RP11-73M18.10	14	104161120	A	G	4652	5.6696e-11	-6.5522	0
rs73325382	ENSG00000125520	SLC2A4RG	20	62372240	A	G	11488	6.1766e-11	6.5395	0
rs4418728	ENSG00000138119	MYOF	10	95154130	T	G	26196	7.5854e-11	-6.5086	0
rs5770982	ENSG00000073169	RP3-402G11.5	22	50647726	G	A	24616	1.3432e-10	6.4224	0
rs2659007	ENSG00000224877	C17orf89	17	79214060	G	A	13966	3.7378e-10	6.2646	0
rs11076175	ENSG00000198417	MT1F	16	56693108	G	A	31561	3.9956e-10	6.2543	0
rs1260326	ENSG00000115211	EIF2B4	2	27590286	T	C	26011	7.6608e-10	-6.1517	1.31891e-05
rs117862422	ENSG00000133794	ARNTL	11	13353506	C	T	24274	7.8466e-10	-6.148	1.31865e-05
rs2123930	ENSG00000259363	CTD-2054N24.2	15	100382290	A	G	5493	8.7e-10	-6.1315	1.3177e-05
rs532436	ENSG00000160325	CACFD1	9	136330529	A	G	25575	9.6799e-10	-6.1145	1.31614e-05
rs61816766	ENSG00000159445	THEM4	1	151864172	C	T	21801	1.139e-09	-6.0885	1.31372e-05
rs5770982	ENSG00000196576	PLXNB2	22	50729732	G	A	25222	1.1404e-09	6.0884	1.31372e-05
rs10859995	ENSG00000111144	LTA4H	12	96415952	T	C	31683	1.79e-09	6.0158	1.96271e-05
rs1260326	ENSG00000163795	ZNF513	2	27601877	T	C	31300	2.1612e-09	5.9852	1.95976e-05
rs11127186	ENSG00000189350	FAM179A	2	29231858	T	C	25858	2.7713e-09	-5.9445	2.60569e-05
rs2756119	ENSG00000198752	CDC42BPB	14	103461257	A	G	31227	2.942e-09	-5.9346	2.60383e-05
rs2756119	ENSG00000270108	RP11-73M18.6	14	104154188	A	G	5160	3.1002e-09	-5.9261	2.60247e-05
rs73413596	ENSG00000111275	ALDH2	12	112226236	C	T	28195	4.696e-09	5.8577	3.23939e-05
rs1800588	ENSG00000128923	FAM63B	15	59108745	T	C	31300	4.8162e-09	5.8536	3.23855e-05
rs12462826	ENSG00000171291	ZNF439	19	11977053	A	G	22150	5.0962e-09	-5.8439	3.23771e-05
rs1260326	ENSG00000198522	GPN1	2	27862744	T	C	31300	8.3716e-09	-5.7607	5.80645e-05
rs3814995	ENSG00000011590	ZBTB32	19	36201684	T	C	30687	1.5084e-08	5.6607	7.69625e-05
rs2074735	ENSG00000167065	DUSP18	22	31055957	C	G	15031	1.5333e-08	5.658	8.33547e-05
rs185888959	ENSG00000136856	SLC2A8	9	130165062	A	C	2867	1.6422e-08	5.6462	8.97091e-05
rs185888907	ENSG00000066230	SLC9A3	5	498936	G	T	1292	1.9118e-08	5.62	0.000102341
rs736894	ENSG00000172893	DHCR7	11	71151576	T	C	31430	2.3722e-08	-5.5823	0.000114906
rs142158911	ENSG00000180739	S1PR5	19	10626115	A	G	31016	2.7195e-08	5.5587	0.000114767
rs4364259	ENSG00000118564	FBXL5	4	15644732	A	G	30688	3.049e-08	5.5387	0.000133741
rs2074735	ENSG00000185721	DRG1	22	31860117	C	G	15031	3.0875e-08	5.5365	0.000133707
rs3814995	ENSG00000011600	TYROBP	19	36397257	T	C	30687	3.3364e-08	5.5229	0.000133613
rs73325382	ENSG00000101210	EEF1A2	20	62124935	A	G	28251	3.3977e-08	-5.5194	0.000133605
rs4418728	ENSG00000152804	HHEX	10	94451674	T	G	31684	3.8369e-08	5.4984	0.000139789
rs12462826	ENSG00000102575	ACP5	19	11687649	A	G	27011	4.3751e-08	-5.4749	0.000139665
rs5770982	ENSG00000100239	PPP6R2	22	50832623	G	A	30297	4.8698e-08	5.456	0.000171157
Abbreviation: IVs, instrumental variables; VD, vitamin D; BT, bioavailable testosterone; FDR, false discovery rate.

[truncated: 2 more sheets: Table S11, Table S12]
